# Supplementary material for: Gestational Weight Gain, Pregnancy Related Complications and the Short-Term Risks for the Offspring
Source: J Clin Med. 2024 Jan 13;13(2):445. doi: 10.3390/jcm13020445 (PMC10816050; doi:10.3390/jcm13020445)
Supplement: Supplementary file 1 [file jcm-13-00445-s001.zip]

Archive with 1 entries (1 files):
- jcm-2775182-supplementary.pdf
